# Supplementary material for: Enhanced Activity of Leather Materials Coated with Silver, Copper and Graphene Oxides-Decorated TiO2 Nanocomposites and Gamma Irradiated
Source: Materials (Basel). 2026 Jun 2;19(11):2358. doi: 10.3390/ma19112358 (PMC13258489; doi:10.3390/ma19112358)
Supplement: Supplementary file 1 [file materials-19-02358-s001.zip]

Archive with 1 entries (1 files):
- materials-4059020-supplementary.pdf
